# Supplementary material for: Traceless cysteine-linchpin enables precision engineering of lysine in native proteins
Source: Nat Commun. 2022 Oct 13;13:6038. doi: 10.1038/s41467-022-33772-1 (PMC9561114; doi:10.1038/s41467-022-33772-1)
Supplement: Supplementary file 3 — Source Data [file 41467_2022_33772_MOESM3_ESM.xlsx]

## Sheet: Fig 7a and Supplementary Fig86a
	Figure 7a and Supplementary Fig. 86a: SDS-PAGE for modification and enrichment of coumarin-tagged HSA from the mixture of proteins.

## Sheet: Fig 7b and Supplementary Fig87b
	Figure 7b and Supplementary Fig. 87b: SDS-PAGE for modification and enrichment of coumarin-tagged HSA from cell lysate.

## Sheet: Fig 8b and 8c
	Antiproliferative assay (Figures. 8b and 8c)
								SKBR-3
		a)				35			39			40			34
			%	0.5	50	54	48	79	74	83	15	16	14	6	5	4
				0.25	30	34	33	43	35	38	7	6	8	2	0	2
							35			39			40
		b)		%	MDA-MB-231	20	21	25	0	0	0	0	0	0
					SKBR-3	50	54	48	79	74	83	15	16	14

## Sheet: Supplementary Fig. 90
	Supplementary Fig. 90. SDS-PAGE of trastuzumab 34 and coumarin-tagged trastuzumab 38 after DTT reduction showing light chain and heavy chain modification.

## Sheet: Supplementary Fig. 98a
	Supplementary Fig. 98a. CD spectra of native BLGA along with labeled BLGA.
	Native BLGA 8a						Labeled BLGA 20d
	Wavelength (nm)		θ/m degree				Wavelength (nm)		θ/m degree
	260		0.07637		284.849		260		0.35074		288.469
	259		0.05323		286.195		259		0.40163		289.918
	258		0.10147		287.44		258		0.46709		291.15
	257		-0.06427		288.659		257		0.55585		292.43
	256		0.01879		289.875		256		0.4133		293.546
	255		0.28801		291.047		255		0.79006		294.784
	254		0.12743		292.227		254		0.26136		296.059
	253		0.115		293.316		253		0.27356		297.147
	252		0.12922		294.526		252		0.42092		298.37
	251		0.23234		295.623		251		0.62375		299.547
	250		0.35975		296.752		250		0.73892		300.714
	249		-0.0481		297.831		249		0.31997		301.833
	248		0.23617		298.718		248		0.62696		302.813
	247		0.23731		300.044		247		0.54172		304.047
	246		0.29395		301.471		246		0.63281		305.543
	245		0.15321		302.702		245		0.30927		306.904
	244		-0.17592		304.071		244		0.26344		308.23
	243		-0.25453		305.568		243		0.14463		309.742
	242		-0.25339		307.178		242		0.02264		311.491
	241		-0.53328		308.943		241		0.22132		313.145
	240		-0.76933		310.845		240		-0.00967		315.113
	239		-1.38129		312.851		239		-0.14482		317.175
	238		-1.29823		315.038		238		-0.10434		319.396
	237		-2.00581		317.336		237		0.2202		321.728
	236		-2.39718		319.797		236		-0.13908		324.202
	235		-2.89939		322.403		235		-0.05798		326.848
	234		-3.24124		325.293		234		0.25927		329.755
	233		-3.33976		328.397		233		-0.31463		332.917
	232		-4.48557		331.344		232		-0.56671		335.92
	231		-4.95236		334.736		231		-0.59233		339.295
	230		-5.88105		337.387		230		-0.81722		341.919
	229		-5.89479		341.419		229		-0.75599		346.082
	228		-6.43422		345.666		228		-1.0023		350.372
	227		-6.4122		349.429		227		-1.05647		354.188
	226		-7.52975		353.23		226		-1.22097		358.119
	225		-8.15611		357.204		225		-0.76915		362.17
	224		-7.95808		361.251		224		-1.17016		366.16
	223		-8.14791		365.144		223		-1.32407		370.149
	222		-8.49286		369.111		222		-1.56334		374.033
	221		-8.57122		373.019		221		-1.90005		377.925
	220		-8.92604		376.901		220		-1.85285		381.762
	219		-7.48953		380.737		219		-0.86756		385.448
	218		-8.71024		384.372		218		-2.03645		389.045
	217		-8.49496		387.966		217		-1.70021		392.597
	216		-8.51012		391.529		216		-1.93794		396.175
	215		-8.44496		395.151		215		-1.66603		399.733
	214		-8.59702		398.69		214		-1.45676		403.32
	213		-8.72563		402.225		213		-1.02952		406.893
	212		-9.50417		406.259		212		-2.50682		410.792
	211		-8.76942		410.492		211		-1.77386		414.907
	210		-8.77569		415.172		210		-0.90089		419.219
	209		-9.10699		420.056		209		-2.05871		423.982
	208		-9.8881		425.443		208		-2.00378		429.119
	207		-8.6282		431.259		207		-2.46971		434.601
	206		-6.94299		437.44		206		-2.23474		440.378
	205		-6.06546		444.153		205		-1.99097		446.662
	204		-3.99907		451.5		204		-0.61956		453.493
	203		-3.59003		459.105		203		-1.5503		460.537
	202		-0.69804		467.348		202		0.68139		468.167
	201		1.77166		476.348		201		0.57328		476.262
	200		4.2162		485.95		200		-1.16426		484.944
	199		6.23911		496.138		199		1.07879		494.369
	198		9.62882		506.519		198		1.54463		503.989
	197		11.27		517.826		197		0.09082		514.516
	196		13.2734		529.784		196		1.90085		526.523
	195		14.4038		542.173		195		2.85075		539.896
	194		14.6236		555.231		194		-0.02007		554.961
	193		16.7475		569.92		193		4.8242		573.228
	192		16.6343		586.306		192		0.50778		594.647
	191		13.7666		605.976		191		3.92995		621.877
	190		15.3903		628.137		190		4.03788		654.05

## Sheet: Supplementary Fig. 98b
	Supplementary Fig. 98b. CD spectra of native BSA along with labeled BSA.
	Native BSA 8j						Labeled BSA S57
	Wavelength (nm)		θ/m degree				Wavelength (nm)		θ/m degree
	260		0.06347		285.015		260		0.07195		285.449
	259		-0.09929		286.354		259		0.02906		286.815
	258		0.04419		287.598		258		0.36363		288.009
	257		0.18649		288.79		257		-0.15008		289.263
	256		0.06163		289.96		256		0.20635		290.475
	255		0.10194		291.121		255		0.39341		291.595
	254		-0.17546		292.269		254		0.21094		292.764
	253		-0.05342		293.355		253		0.07724		293.798
	252		0.35443		294.596		252		0.1445		294.976
	251		0.33011		295.768		251		0.06595		296.15
	250		0.11015		296.871		250		0.52725		297.288
	249		-0.20512		298.021		249		-0.1187		298.352
	248		-0.10556		298.837		248		0.22243		299.193
	247		-0.16364		300.028		247		0.16849		300.431
	246		-0.129		301.551		246		-0.14785		301.921
	245		-0.39028		302.841		245		-0.16275		303.179
	244		-0.76228		304.237		244		-0.72537		304.607
	243		-1.14178		305.75		243		-0.5369		306.062
	242		-1.26698		307.499		242		-0.86693		307.76
	241		-1.49736		309.306		241		-1.28817		309.606
	240		-1.87246		311.258		240		-1.52775		311.568
	239		-2.7364		313.364		239		-1.70114		313.691
	238		-3.21201		315.678		238		-2.29458		316.012
	237		-3.91826		318.057		237		-2.63396		318.418
	236		-4.28255		320.724		236		-3.42183		321.051
	235		-5.6818		323.518		235		-4.12495		323.856
	234		-6.43445		326.62		234		-4.61486		326.993
	233		-7.08968		329.896		233		-5.45991		330.34
	232		-8.71997		333.22		232		-6.16534		333.573
	231		-9.48456		336.74		231		-6.99623		337.229
	230		-10.86		339.66		230		-8.38484		340.163
	229		-11.6107		344.051		229		-8.68786		344.622
	228		-12.7459		348.475		228		-9.35361		349.221
	227		-12.9085		352.537		227		-9.92677		353.37
	226		-14.0831		356.617		226		-10.7455		357.689
	225		-14.5912		360.932		225		-11.1965		362.082
	224		-15.863		365.184		224		-11.7825		366.663
	223		-15.3447		369.43		223		-11.7024		371.441
	222		-15.8657		373.702		222		-12.2828		376.354
	221		-15.9546		377.953		221		-12.3924		381.648
	220		-15.6988		382.247		220		-12.0187		387.204
	219		-15.0063		386.411		219		-11.7838		392.771
	218		-16.0796		390.494		218		-12.4036		398.183
	217		-15.4531		394.475		217		-12.3168		403.335
	216		-16.0708		398.397		216		-12.269		408.338
	215		-15.4698		402.477		215		-12.7615		413.371
	214		-16.4596		406.631		214		-12.9631		418.42
	213		-14.3588		410.856		213		-11.6158		423.58
	212		-16.7166		415.439		212		-13.2864		428.857
	211		-17.2183		420.465		211		-13.1419		434.775
	210		-16.4288		425.847		210		-13.6258		440.994
	209		-15.9251		431.823		209		-13.7338		447.596
	208		-16.5124		438.262		208		-13.7972		454.489
	207		-16.23		445.217		207		-12.8659		462.098
	206		-13.7149		452.908		206		-12.5657		470.183
	205		-11.3703		461.395		205		-10.287		479.187
	204		-7.93418		470.626		204		-8.20933		488.666
	203		-5.9032		480.449		203		-8.47142		499.045
	202		-1.30479		491.342		202		-2.55605		510.641
	201		4.14554		502.923		201		0.54505		523.461
	200		7.82179		515.538		200		4.21497		537.633
	199		13.9655		529.011		199		8.67096		553.34
	198		19.5834		543.221		198		11.363		570.709
	197		22.439		558.201		197		14.9353		591.099
	196		24.28		573.85		196		17.7993		615.086
	195		28.0856		589.478		195		20.416		643.787
	194		29.3527		605.307		194		18.2962		677.468
	193		34.1289		622.621		193		19.0884		714.732
	192		34.8113		640.977		192		15.6771		749.994
	191		29.9861		662.183		191		18.3273		782.889
	190		30.8951		685.475		190		17.7802		811.134

## Sheet: Supplementary Fig. 98c
	Supplementary Fig. 98c. CD spectra of native HSA along with labeled HSA.
	Native HSA 8k						Labeled HSA S59
	Wavelength		θ/m degree				Wavelength		θ/m degree
	260		-0.31415		284.819		260		0.02742		285.22
	259		0.07612		286.237		259		0.0113		286.637
	258		-0.09505		287.465		258		-0.03698		287.824
	257		-0.15584		288.661		257		-0.06701		289.057
	256		-0.27182		289.816		256		-0.18079		290.217
	255		0.151		291.03		255		0.03525		291.394
	254		-0.1816		292.178		254		0.11979		292.6
	253		0.05134		293.277		253		-0.16175		293.694
	252		0.08315		294.504		252		-0.20458		294.907
	251		-0.04321		295.629		251		0.39596		296.019
	250		0.21701		296.76		250		0.15724		297.223
	249		-0.37426		297.858		249		-0.40367		298.325
	248		-0.14541		298.748		248		-0.16555		299.212
	247		-0.37279		300.025		247		-0.15703		300.419
	246		-0.46696		301.502		246		-0.18718		301.911
	245		-0.42105		302.824		245		-0.41681		303.244
	244		-1.18914		304.215		244		-0.93649		304.663
	243		-1.37706		305.667		243		-1.15602		306.152
	242		-1.90148		307.363		242		-1.35715		307.863
	241		-2.09541		309.192		241		-1.95554		309.624
	240		-2.62575		311.199		240		-2.13667		311.593
	239		-3.30231		313.374		239		-2.77981		313.759
	238		-3.95017		315.743		238		-3.53634		316.161
	237		-4.73707		318.157		237		-3.95668		318.602
	236		-6.08382		320.926		236		-4.86392		321.184
	235		-6.88997		323.745		235		-6.04639		323.915
	234		-8.08276		326.849		234		-6.71533		327.052
	233		-9.17934		330.197		233		-7.52119		330.4
	232		-10.5928		333.576		232		-8.73411		333.709
	231		-12.3466		337.298		231		-10.5031		337.243
	230		-13.5682		340.234		230		-11.0701		340.202
	229		-14.9973		344.681		229		-12.3902		344.581
	228		-16.2341		349.196		228		-13.2617		349.076
	227		-17.0089		353.363		227		-13.7415		353.141
	226		-18.0373		357.571		226		-15.6619		357.344
	225		-18.6025		361.976		225		-15.3556		361.67
	224		-19.1822		366.441		224		-16.1279		366.051
	223		-19.3665		370.783		223		-16.6327		370.431
	222		-20.04		375.273		222		-16.6732		374.887
	221		-20.8386		379.734		221		-16.4123		379.276
	220		-20.4689		384.211		220		-17.0982		383.761
	219				388.697		219		-15.9021		388.217
	218		-19.9658		393.006		218		-16.8645		392.392
	217		-19.4707		397.172		217		-15.8484		396.621
	216		-19.5421		401.467		216		-16.3963		400.846
	215		-19.9507		405.815		215		-16.9622		405.026
	214		-20.093		410.197		214		-16.3776		409.361
	213		-18.9662		414.83		213		-15.032		413.877
	212		-20.6354		419.894		212		-16.6175		418.677
	211		-21.2963		425.326		211		-17.5363		423.827
	210		-21.1322		431.334		210		-17.5871		429.568
	209		-21.9113		437.837		209		-17.569		435.757
	208		-21.3943		444.935		208		-17.7008		442.449
	207		-20.43		452.766		207		-16.5333		449.795
	206		-17.8222		461.383		206		-14.4438		457.874
	205		-14.8492		470.697		205		-11.8355		466.615
	204		-12.0409		481.109		204		-9.23443		476.273
	203		-9.22819		492.386		203		-6.30358		486.558
	202		-4.26822		504.768		202		-2.81186		497.867
	201		0.81205		518.384		201		3.6066		510.406
	200		6.98113		533.208		200		8.20795		524.168
	199		13.4022		549.25		199		13.8903		539.138
	198		19.122		566.303		198		19.739		555.215
	197		26.7007		584.574		197		22.4895		572.52
	196		29.9266		603.075		196		27.076		591.133
	195		31.584		621.3		195		27.5206		610.359
	194		38.228		639.405		194		30.2191		630.31
	193		36.1283		658.146		193		31.2859		652.605
	192		34.284		677.706		192		28.4817		677.053
	191		34.5945		699.715		191		30.9759		705.539
	190		33.2608		723.004		190		27.1566		736.297

## Sheet: Supplementary Fig. 112
Supplementary Fig. 112. Invitro SUMOylation with recombinant Hs-Ubc9 and its bioconjugate.

## Sheet: Fig 5c and Supplementary Fig 65
		Entry	Time	% Conversiona, b			% Conversiona, b
				Michael adduct (10S1)			Cyclization (10d)
				I	II	III	I	II	III
		1	10 sec	0	6	10	0	0	0
		2	30 sec	26	19	20	4	0	0
		3	1 min	18	19	19	5	0	0
		4	2 min	40	44	39	18	18	20
		5	5 min	26	21	24	29	25	24
		6	10 min	27	16	21	49	31	41
		7	30 min	12	11	15	33	42	58
		8	60 min	7	6	4	68	71	57
		9	3 h	0	6	6	80	79	78
		10	6 h	0	0	0	92	>99	>99
